# Supplementary material for: Saudi Arabia’s Healthy Food Strategy: Progress & Hurdles in the 2030 Road
Source: Nutrients. 2021 Jun 22;13(7):2130. doi: 10.3390/nu13072130 (PMC8308336; doi:10.3390/nu13072130)
Supplement: Supplementary file 1 [file nutrients-13-02130-s001.zip]

Archive with 1 entries (1 files):
- nutrients-1208657-supplementary.pdf
